# Supplementary material for: Phylogenetic Aspects of Antibiotic Resistance and Biofilm Formation of P. aeruginosa Isolated from Clinical Samples
Source: Can J Infect Dis Med Microbiol. 2024 Jan 13;2024:6213873. doi: 10.1155/2024/6213873 (PMC10799695; doi:10.1155/2024/6213873)
Supplement: Supplementary Materials — Original pictures and primer-blast results. [file 6213873.f1.zip]

Archive with 17 entries (17 files):
- 1.docx
- brlR Primer-Blast results.pdf
- brlR.docx
- file 2.docx
- main.docx
- main.tif1.docx
- main.tif3.docx
- main5.docx
- main6.docx
- Mex-A Primer-Blast results.pdf
- Mex-B Primer-Blast results.pdf
- mex.A.docx
- mex.B.docx
- mex.docx
- Pel Primer-Blast results.pdf
- psl & pel.docx
- pslA Primer-Blast results.pdf
